# Supplementary material for: Novel Serum and Urinary Metabolites Associated with Diabetic Retinopathy in Three Asian Cohorts
Source: Metabolites. 2021 Sep 9;11(9):614. doi: 10.3390/metabo11090614 (PMC8467425; doi:10.3390/metabo11090614)
Supplement: Supplementary file 1 [file metabolites-11-00614-s001.zip]

Archive with 1 entries (1 files):
- metabolites-1253706-supplementary.pdf
